# Supplementary material for: Midazolam Ameliorates Acute Liver Injury Induced by Carbon Tetrachloride via Enhancing Nrf2 Signaling Pathway
Source: Front Pharmacol. 2022 Jul 8;13:940137. doi: 10.3389/fphar.2022.940137 (PMC9304748; doi:10.3389/fphar.2022.940137)
Supplement: Supplementary file 4 [file DataSheet2.xlsx]

## Sheet: Sheet2
Figure 1. The activation effects of different therapeutic drugs on Nrf2.
	Control	SFN	Propofol	Sufentanil	Midazolam	Remifentanil	Ketamine	Dexmedetomidine	Dopamine	Norepinephrine	Adrenaline	Diazepam	Alprazolam	Estazolam	Wogonin	Liquiritin	anhydroicaritin	Silybin A-SILYBIN-A	Isoginkgetin	Wogonoside	Baicalein	Baicalin	Scutellarein	Scutellarin	Hyperoside	Liquiritigenin	Glutamate	Rocuronium	Myricetin	Dihydromyricetin	Iso-dihydromyricetin	Procyanidin
	1161.41	3422.56	1521.92	1651.1	2528.59	1436.3	1598.25	1716.64	1531.69	1061.52	1504.64	963.747	1289.62	766.271	1009.03	1910.23	158.583	1274.94	1281.93	1508.15	1611.11	1284.83	967.248	1157.22	1823.85	1610.17	1433.02	1789.39	1153.75	1160.61	1294.3	1378.84
	1202.91	3931.98	1624.06	1430.8	2322.81	1326.84	1552.88	1653.1	1509.77	1087.8	1137.36	930.569	1318.93	743.092	989.716	2072.77	138.171	1157.18	1136.92	1511.05	1774.98	1412.44	1244.23	1354.44	1703.16	1851.57	1402.69	1850.04	1031.79	1174.35	1160.85	1294.38
	1184.12	4016.12	1746.23	1802.31	2167.07	1256.75	14915.3	1679.62	1623.06	1290.34	1048.36	943.128	1265.23	765.122	915.687	2082.42	171.143	1397.41	1228.28	1730.03	1925.8	1463.2	1118.06	1184.77	1551.17	1808.65	1233.82	1765.19	1210.16	1017.02	1128.65	1036.75
Figure 2. Effects of different concentrations of midazolam on Nrf2 activation and cell viability.
(A) Luciferase report assay analyzed activity of 293T-Nrf2-luc cells after 24 h treatment with different concentrations of midazolam (0, 1.25, 2.5，5, 10，20 μM)
	0	1.25	2.5	5	10	20
	2316.13	1967.46	2584.24	2923.28	4598.41	5496.21
	2019.24	2141.83	2621.23	2704.61	4238.3	5166.03
	2146.74	2187.81	2597.84	2770.29	4498.87	5239.97
(B) CCK-8 assay analyzed the effect of different concentrations of midazolam (0, 1.25, 2.5，5, 10，20，40 μM) on 293T-Nrf2-luc cells viability.
	0	1.25	2.5	5	10	20	40	Blank
	0.9382	0.897	0.9229	0.8572	0.9004	0.7946	0.9423	0.223
	1.041	0.8235	0.8621	0.9372	0.9494	0.8549	0.9392	0.2157
	0.7745	0.8265	0.9152	0.9305	0.9122	0.8273	0.903	0.2368
Figure 3. Effects of different concentrations of midazolam on Nrf2 protein level.
(A) Total Nrf2 protein level in cells.
Nrf2								β-actin
	Ctrl	M10	M20
Nrf2	409826	539860	635298
	412549	521753	627368
	437117	558082	680850
β-actin	397291	400249	387881
	373316	382180	360160
	349824	353600	333455
(B) Nrf2 protein level in nucleus.
							β-actin
Nu-Nrf2	647178	771480	994381
	659713	782237	1016009
	673623	798619	1042048
β-actin	392198	395395	429347
	442709	442716	491193
	443577	438676	486583
(C) Nrf2 protein level in cytoplasm
							β-actin
Cy-Nrf2	72576	52320	50248
	77319	59654	55552
	67568	49306	46828
β-actin	174033	170602	170527
	201018	198057	197628
	162140	157398	156263
Figure 4. Effects of different concentrations of midazolam on HepG2 cells activity induced by CCl4.
Midazolam(μM)	0	2.5	5	10	20
	0.8781	0.9697	1.0342	1.0948	1.1064
	0.948	0.9495	1.1286	1.1053	1.0006
	0.9273	1.228	1.2005	1.0621	1.0142
Figure 5. Protective effects of midazolam on CCl4-induced hepatic injury in mice.
(A) The levels of AST in serum were detected at 24 hours after CCl4 exposure.
	Control	CCl4	CCl4+M4	CCl4+M8
	45.78	1321.12	621.78	145.23
	59.82	1820.53	567.33	289.25
	38.76	1550.72	476.54	84.38
	67.77	1000.45	571.26	95.22
	85.22	1657.27	657.45	343.78
	76.67	989.42	458.73	212.65
	58.91	1078.36	189.23	398.66
	45.23	1219.66	464.36	239.54
(B) The levels of ALT in serum were detected at 24 hours after CCl4 exposure.
	Control	CCl4	CCl4+M4	CCl4+M8
	68.71	1505.65	1046.89	234.06
	93.87	2345.79	698.15	268.74
	95.95	1849.21	621.23	450.29
	89.01	2641.28	782.15	155.27
	101.98	3212.67	869.51	268.89
	95.23	1541.36	451.22	322.64
	109.77	1723.76	345.44	452.47
	87.23	1954.28	998.72	398.45
(C) Pathological images of H&E stained sections of liver in control, CCl4 and CCl4 plus midazolam treated mice (magnification, ×200)
Figure 6. Effect of midazolam on the expression of Nrf2 and HO-1 in mice liver.
(A)The protein levels of Nrf2 was examined at 24 hours after CCl4 exposure.
							β-actin
Nrf2	230583	195828	337518	543131
	210607	176215	316915	511626
	188981	175011	302008	482644
β-actin	318342	327014	342636	374111
	306394	310987	334070	363964
	289981	290049	322273	354482
(B)The protein levels of HO-1 was examined at 24 hours after CCl4 exposure.
HO-1							β-actin
HO-1	208641	149356	233838	281441
	216838	158896	239817	289055
	195970	153362	228995	277871
β-actin	196188	197470	192344	179635
	193409	192746	188272	177809
	196892	205171	197473	179146
Figure 7. The effects of midazolam on the levels of SOD (A), MDA (B), IL-6 (C) and TNF-α (D) in mice liver.
(A) SOD	Control	CCl4	CCl4+M4	CCl4+M8
	3.20444	5.55838	4.24343	3.19873
	3.54343	5.27552	3.7157	3.3421
	3.32121	5.01276	4.08652	3.21769
	3.25143	5.35161	3.31081	3.68912
	2.91436	5.01322	3.91764	3.43081
	3.03214	5.56217	4.67652	2.91231
	3.04231	5.91203	3.81096	3.21231
	3.18279	5.12642	3.26712	3.06122
(B) MDA	Control	CCl4	CCl4+M4	CCl4+M8
	8.15255	1.32748	4.97027	6.36978
	7.36984	1.68414	5.77589	6.8369
	7.02126	1.58322	5.51213	6.98123
	8.12759	1.78312	5.98564	6.89432
	8.25128	1.43215	5.80652	7.01263
	8.02124	1.67321	4.89765	6.91547
	7.94674	1.33931	5.79843	6.34218
	7.81215	1.67935	6.02764	6.54121
(C) IL-6	Control	CCl4	CCl4+M4	CCl4+M8
	42.9383	278.129	125.541	67.1265
	41.0246	354.512	132.214	55.6205
	39.7289	312.713	158.543	90.5481
	35.2436	305.164	138.143	100.316
	40.3681	298.452	105.982	87.5635
	59.2146	271.761	145.214	110.773
	43.4312	281.451	130.789	99.5643
	40.1264	335.437	135.546	89.4324
(D) TNF-α	Control	CCl4	CCl4+M4	CCl4+M8
	35.9938	148.129	125.541	97.1265
	51.0247	112.315	102.214	75.6205
	39.7249	112.713	100.543	90.5485
	35.1239	103.164	98.1435	100.315
	42.6717	108.452	95.9816	90.5635
	59.2146	151.761	123.213	80.7731
	42.1238	116.766	110.452	87.6592
	56.7634	105.673	108.564	96.5476
Figure 8. The effect of midazolam pretreatment on the survival rate of mice in which liver injury was induced by CCl4.
	Time（h)	CCl4	CCl4+M8
	3	1
	6	1
	6	1
	9	1
	9	0
	9	1
	9	1
	12	0
	15	1
	15	1
	18	0
	18	1
	18	0
	24	1
	24	1
	24	1
	24	0
	28	0
	33	0
	36	0
	9		1
	9		1
	15		1
	15		0
	18		1
	25		1
	30		1
	21		0
	24		1
	24		1
	36		1
	36		0
	36		0
	36		0
	36		0
	36		0
	36		0
	36		0
	36		0
	36		0
Figure 9. Ligand docking of midazolam in the kelch domain of human Keap1 protein.
(A)
(B)
Supplementary Materials
Figure 1S.Determination of IC50 concentration for cellular injury of CCl4.
	Cell viability (%)
CCl4(%)	0	90.2537	113.698	116.845
	0.5	89.3526	107.112	96.2568
	1	79.2181	90.1636	101.109
	2	11.7427	10.0166	8.29059
	4	10.6724	6.97352	8.84237
	6	8.89366	7.52807	8.17968
Figure 2S.The severity of necrotic lesions in the liver parenchyma.
Control	0	1	0	1	0	0	1	0
CCl4	4	4	4	3	3	3	4	4
CCl4+M4	3	2	2	1	3	1	2	2
CCl4+M8	2	1	1	1	2	1	2	3
